# Supplementary material for: A novel lncRNA ARST represses glioma progression by inhibiting ALDOA-mediated actin cytoskeleton integrity
Source: J Exp Clin Cancer Res. 2021 Jun 7;40:187. doi: 10.1186/s13046-021-01977-9 (PMC8183030; doi:10.1186/s13046-021-01977-9)
Supplement: Supplementary file 12 — Additional file 12: Table S4. Reagents and antibody information. [file 13046_2021_1977_MOESM12_ESM.xlsx]

## Sheet: Sheet2
Reagent or Resorce	Source	Identifier
Antibodies
mouse mAb Aldolase A (C-10)	SantaCruz	sc-390733
rabbit mAb GAPDH	Affinity	AF7021
goat Anti-Rabbit & Mouse IgG-HRP	Abmart	M21003
Alexa Flour 594 (goat Anti-rabbit)	Abcam	ab150116
Alexa Flour 594 (goat Anti-mouse)	Abcam	ab150080
mouse mAb Cofilin (E-8)	SantaCruz	sc-376476
mouse mAb F-actin (4E3.adl)	Abcam	ab130935
rabbit mAb DYKDDDK (D6W5B)	Cell Signaling Technology	#14793S
mouse mAb ROCK1 (G-6)	SantaCruz	sc-17794
mouse mAb LIMK1 (C-10)	SantaCruz	sc-28370
rabbit pAb p-LIMK1 (phospho T505)	Abcam	ab38499
rabbit pAb p-Cofilin (phospho S3)	Abcam	ab12866
IPKine™ HRP, Goat Anti-Mouse IgG LCS	Abbkine	A25012
IPKine™ HRP, Goat Anti-Mouse IgG HCS	Abbkine	A25112
Chemicals
Invitrogen lipofectamine 2000	Thermo Fisher	11660-019
Transwell Matrigel	BD	CB-40234
Phenylmethanesulfonyl fluoride	Thermo Fisher	36978
Phosphatase Inhibitor Cocktail	Cell Signaling Technology	#5870
Critical Commercial Assays
TransStart Tip Green qPCR SuperMix Kit	TransGen Biotech	AQ141-04
Fluorescent In Situ Hybridization Kit	RIBOBIO	C10910
OMEGA Endo-free plasmid mini kit II	OMEGA	D6950-01
CCK-8 kit	DOJINDO	CK04
Cell-Light EdU Apollo567 In Vitro Kit	RIBOBIO	C10310-1
Annexin V-FITC kit	Beyotime Biotech	C1062M
Pierce™ Magnetic RNA-Protein Pull-Down Kit	Thermo Scientific	20164
MAXIscript™ T7 Transcription Kit	Invitrogen	AM1312
BCA kit	Vazyme	E112-01
RNA Immunoprecipitation Kit	Geneseed	P0101
LD test kit	Jiancheng	A019-2-1
Others
Dulbecco’s Modified Eagles Medium （DMEM）	Biological Industries（BI）	06-1055-57-1A
Trypsin Solution A	Biological Industries（BI）	03-045-1B
Certified Fetal Bovine Serum（FBS）	Biological Industries（BI）	04-001-1A
Phosphate Buffered Saline（PBS）	Biological Industries（BI）	02-024-1A
100×Penicillin-Streptomycin Solution	Biological Industries（BI）	03-031-1B
Dimethyl sulfoxide（DMSO）	Solarbio	D8371
